# Supplementary material for: The magnitude, but not the duration of elevated central venous pressure is associated with mortality in sepsis patients: An analysis of the MIMIC-IV database
Source: PLoS One. 2023 Feb 8;18(2):e0281549. doi: 10.1371/journal.pone.0281549 (PMC9907836; doi:10.1371/journal.pone.0281549)
Supplement: S3 File — (DO) [file pone.0281549.s004.do]

gen double charttime1=clock(charttime,"YMDhms")
format charttime1 %14.0f
replace charttime1= charttime1/1000/60
label variable charttime1 "minutes"
ren value CVP
replace CVP =999999 if CVP==.
drop if CVP<-5
drop if CVP>30
gen double intime1=clock(intime,"YMDhms")
format intime1 %14.0f
replace intime1= intime1/1000/60
label variable intime1 "minutes"
gen timediff= charttime1-intime1
gen timediff1=ceil(timediff/60)
gen timediff2=timediff/60
drop if timediff2<0
drop if timediff2==0
bys stay_id: egen TIMEDIFFmin= min(timediff2)
bys stay_id: egen TIMEDIFFmax= max(timediff2)
drop if TIMEDIFFmin >24
count
drop if TIMEDIFFmax <72
count
codebook stay_id
sort stay_id timediff2
drop if timediff2>72
codebook stay_id
count
sum CVP,d
bys stay_id: gen TIMElag= timediff2[_n+1] -timediff2
bys stay_id: gen CVPmean= (CVP[_n+1] + CVP)/2
bys stay_id: egen TIMEDIFFmax2= max(timediff2)
sum TIMEDIFFmax2,d
gen ECVPtime= TIMEDIFFmax2-TIMEDIFFmin
ren ECVPtime CVPtime
gen ECVP=1 if CVP>10
replace ECVP=0 if ECVP==.
gen ECVPmean=1 if CVPmean >10
replace ECVPmean=0 if ECVPmean==.
gen ECVPtime= ECVP*TIMElag
gen ECVPmeantime=  ECVPmean*TIMElag
bys stay_id: egen ECVPdura=sum(ECVPtime)
bys stay_id: egen ECVPmeandura=sum(ECVPmeantime)
gen ECVPloadperiod= CVP*ECVPtime
gen ECVPmeanloadperiod= CVPmean*ECVPmeantime
label variable TIMElag "between2row"
label variable CVPmean "meanbetween2row"
label variable CVPmean "mean between 2 row"
label variable TIMElag "between 2 row"
label variable TIMEDIFFmax2 "remove t>72h"
label variable CVPtime "t between min and max time"
label variable ECVP "if CVP>=10"
label variable ECVPmean "if CVPmean (2 rows) >=10"
label variable ECVPtime "change t to 0 if CVP<10"
label variable ECVPmeantime "change t to 0 if CVPmean<10"
label variable ECVPdura "sum of t if CVP>=10"
label variable ECVPloadperiod "ECVP load of each period"
bys stay_id: egen ECVPload = sum(ECVPloadperiod)
bys stay_id: egen ECVPmeanload = sum(ECVPmeanloadperiod)
bys stay_id: egen CVPload = sum(CVP*TIMElag)
drop if CVPtime==0
gen norCVPload= CVPload/CVPtime
gen norECVPload= ECVPload/ECVPdura
replace norECVPload=0 if ECVPdura==0
